# Supplementary material for: Transcriptome Analysis Reveals the Molecular Mechanisms Underlying Growth Superiority in a Novel Gymnocypris Hybrid, Gymnocypris przewalskii ♀ × Gymnocypris eckloni ♂
Source: Genes (Basel). 2024 Jan 29;15(2):182. doi: 10.3390/genes15020182 (PMC10888472; doi:10.3390/genes15020182)
Supplement: Supplementary file 1 [file genes-15-00182-s001.zip]

Archive with 1 entries (1 files):
- genes-2793364-supplementary.pdf
